# Supplementary material for: Primary Tumor Resection in Synchronous Metastatic Colorectal Cancer Patients Treated with Upfront Chemotherapy plus Bevacizumab: A Pooled Analysis of TRIBE and TRIBE2 Studies
Source: Cancers (Basel). 2023 Nov 16;15(22):5451. doi: 10.3390/cancers15225451 (PMC10670103; doi:10.3390/cancers15225451)
Supplement: Supplementary file 1 [file cancers-15-05451-s001.zip]

Archive with 1 entries (1 files):
- cancers-2677142-supplementary.pdf
